# Supplementary material for: Integrative taxonomy elucidates phylogenetic position of a clawless African eutardigrade (Tardigrada) supporting the erection of a new genus
Source: Sci Rep. 2025 Oct 3;15:34511. doi: 10.1038/s41598-025-17679-7 (PMC12494984; doi:10.1038/s41598-025-17679-7)
Supplement: Supplementary file 1 — Supplementary Material 1 [file 41598_2025_17679_MOESM1_ESM.zip]

Archive with 2 entries (2 files):
- FINAL TREE.tre
- Partition finder results.txt
