# Supplementary material for: Integrative taxonomy elucidates phylogenetic position of a clawless African eutardigrade (Tardigrada) supporting the erection of a new genus
Source: Sci Rep. 2025 Oct 3;15:34511. doi: 10.1038/s41598-025-17679-7 (PMC12494984; doi:10.1038/s41598-025-17679-7)
Supplement: Supplementary file 1 — Supplementary Material 1 [file 41598_2025_17679_MOESM1_ESM.zip › FINAL TREE.tre]

#NEXUS
[ID: 2797010432]
begin taxa;
	dimensions ntax=85;
	taxlabels
		Apodibius_confusus
		Cucumibius_annulatus_1
		Cucumibius_annulatus_2
		Cucumibius_annulatus_3
		Dastychius_improvisus_1
		Dastychius_improvisus_2
		Dastychius_improvisus_3
		Dastychius_improvisus_4
		Dastychius_improvisus_5
		Dianea_sattleri_1
		Dianea_sattleri_2
		Dianea_sp_
		Doryphoribius_flavus_1
		Doryphoribius_flavus_2
		Doryphoribius_macrodon
		Doryphoribius_sp_1
		Doryphoribius_sp_2
		Eremobiotus_alicatai_1
		Eremobiotus_alicatai_2
		Eremobiotus_alicatai_3
		Eremobiotus_sp_
		Fractonotus_verrucosus
		Grevenius_asper
		Grevenius_cryophilus
		Grevenius_granulif_a
		Grevenius_granulif_b
		Grevenius_granulifer_G
		Grevenius_pushkini
		Grevenius_pushkini_1
		Grevenius_pushkini_2
		Grevenius_sp_
		Halobiotus_arcturulius
		Halobiotus_crispae
		Halobiotus_crispae_1
		Halobiotus_crispae_2
		Halobiotus_stenostomus
		Haplomacrobiotus_utahensis_1
		Haplomacrobiotus_utahensis_2
		Hexapodibius_micronyx
		Hexapodibius_micronyx_1
		Hexapodibius_micronyx_2
		Hexapodibius_sp_
		Isohypsibius_arbiter
		Isohypsibius_cambrensis
		Isohypsibius_cf_coulsoni_1
		Isohypsibius_cf_coulsoni_2
		Isohypsibius_cf_prosostomus_1
		Isohypsibius_cf_prosostomus_2
		Isohypsibius_cf_prosostomus_3
		Isohypsibius_dastychi
		Isohypsibius_papillifer
		Isohypsibius_prosostomus
		Macrobiotus_shonaicus_OUT
		Pseudobiotus_kathmanae_1
		Pseudobiotus_kathmanae_2
		Pseudobiotus_megalonyx
		Pseudobiotus_pushkini
		Pseudobiotus_sp_1
		Pseudobiotus_sp_2
		Ramajendas_frigidus
		Richtersius_coronifer_OUT
		Sin_sp
		Thulinius_augusti_1
		Thulinius_augusti_2
		Thulinius_ruffoi
		Thulinius_sp_1
		Thulinius_sp_2
		Thulinius_sp_3
		Thulinius_sp_4
		Thulinius_sp_5
		Thulinius_sp_6
		Thulinius_stephaniae
		Thulinius_stephaniae_1
		Thulinius_stephaniae_2
		Thulinius_stephaniae_3
		Thulinius_stephaniae_4
		Ursulinius_cf_elegans_1
		Ursulinius_cf_elegans_2
		Ursulinius_cf_elegans_3
		Ursulinius_lunulatus
		Ursulinius_lunulatus_1
		Ursulinius_lunulatus_2
		Ursulinius_lunulatus_3
		Ursulinius_pappi
		Ursulinius_silvicola
		;
end;
begin trees;
	translate
		1	Apodibius_confusus,
		2	Cucumibius_annulatus_1,
		3	Cucumibius_annulatus_2,
		4	Cucumibius_annulatus_3,
		5	Dastychius_improvisus_1,
		6	Dastychius_improvisus_2,
		7	Dastychius_improvisus_3,
		8	Dastychius_improvisus_4,
		9	Dastychius_improvisus_5,
		10	Dianea_sattleri_1,
		11	Dianea_sattleri_2,
		12	Dianea_sp_,
		13	Doryphoribius_flavus_1,
		14	Doryphoribius_flavus_2,
		15	Doryphoribius_macrodon,
		16	Doryphoribius_sp_1,
		17	Doryphoribius_sp_2,
		18	Eremobiotus_alicatai_1,
		19	Eremobiotus_alicatai_2,
		20	Eremobiotus_alicatai_3,
		21	Eremobiotus_sp_,
		22	Fractonotus_verrucosus,
		23	Grevenius_asper,
		24	Grevenius_cryophilus,
		25	Grevenius_granulif_a,
		26	Grevenius_granulif_b,
		27	Grevenius_granulifer_G,
		28	Grevenius_pushkini,
		29	Grevenius_pushkini_1,
		30	Grevenius_pushkini_2,
		31	Grevenius_sp_,
		32	Halobiotus_arcturulius,
		33	Halobiotus_crispae,
		34	Halobiotus_crispae_1,
		35	Halobiotus_crispae_2,
		36	Halobiotus_stenostomus,
		37	Haplomacrobiotus_utahensis_1,
		38	Haplomacrobiotus_utahensis_2,
		39	Hexapodibius_micronyx,
		40	Hexapodibius_micronyx_1,
		41	Hexapodibius_micronyx_2,
		42	Hexapodibius_sp_,
		43	Isohypsibius_arbiter,
		44	Isohypsibius_cambrensis,
		45	Isohypsibius_cf_coulsoni_1,
		46	Isohypsibius_cf_coulsoni_2,
		47	Isohypsibius_cf_prosostomus_1,
		48	Isohypsibius_cf_prosostomus_2,
		49	Isohypsibius_cf_prosostomus_3,
		50	Isohypsibius_dastychi,
		51	Isohypsibius_papillifer,
		52	Isohypsibius_prosostomus,
		53	Macrobiotus_shonaicus_OUT,
		54	Pseudobiotus_kathmanae_1,
		55	Pseudobiotus_kathmanae_2,
		56	Pseudobiotus_megalonyx,
		57	Pseudobiotus_pushkini,
		58	Pseudobiotus_sp_1,
		59	Pseudobiotus_sp_2,
		60	Ramajendas_frigidus,
		61	Richtersius_coronifer_OUT,
		62	Sin_sp,
		63	Thulinius_augusti_1,
		64	Thulinius_augusti_2,
		65	Thulinius_ruffoi,
		66	Thulinius_sp_1,
		67	Thulinius_sp_2,
		68	Thulinius_sp_3,
		69	Thulinius_sp_4,
		70	Thulinius_sp_5,
		71	Thulinius_sp_6,
		72	Thulinius_stephaniae,
		73	Thulinius_stephaniae_1,
		74	Thulinius_stephaniae_2,
		75	Thulinius_stephaniae_3,
		76	Thulinius_stephaniae_4,
		77	Ursulinius_cf_elegans_1,
		78	Ursulinius_cf_elegans_2,
		79	Ursulinius_cf_elegans_3,
		80	Ursulinius_lunulatus,
		81	Ursulinius_lunulatus_1,
		82	Ursulinius_lunulatus_2,
		83	Ursulinius_lunulatus_3,
		84	Ursulinius_pappi,
		85	Ursulinius_silvicola
		;
[Note: This tree contains information on the topology,
branch lengths (if present), and the probability
of the partition indicated by the branch.]
tree con_50_majrule = (61:4.006045e-02,53:1.008907e-01,((((((((1:2.857788e-02,(15:6.202591e-03,(16:5.221924e-04,17:5.140352e-04)0.723:2.564704e-03)1.000:1.354000e-02)1.000:1.968722e-02,((13:1.611258e-03,14:1.615473e-03)1.000:6.684933e-02,((54:3.893304e-03,55:1.598420e-03)1.000:4.445575e-02,(56:8.143507e-03,57:9.011837e-03,(58:5.162805e-04,59:4.959810e-04)1.000:1.201974e-02)0.968:1.947793e-02)0.96…
[Note: This tree contains information only on the topology
and branch lengths (median of the posterior probability density).]
tree con_50_majrule = (61:4.006045e-02,53:1.008907e-01,((((((((1:2.857788e-02,(15:6.202591e-03,(16:5.221924e-04,17:5.140352e-04):2.564704e-03):1.354000e-02):1.968722e-02,((13:1.611258e-03,14:1.615473e-03):6.684933e-02,((54:3.893304e-03,55:1.598420e-03):4.445575e-02,(56:8.143507e-03,57:9.011837e-03,(58:5.162805e-04,59:4.959810e-04):1.201974e-02):1.947793e-02):1.367686e-02):2.206602e-02):3.631251e-…
end;
