# Supplementary material for: Integrative taxonomy elucidates phylogenetic position of a clawless African eutardigrade (Tardigrada) supporting the erection of a new genus
Source: Sci Rep. 2025 Oct 3;15:34511. doi: 10.1038/s41598-025-17679-7 (PMC12494984; doi:10.1038/s41598-025-17679-7)
Supplement: Supplementary file 5 — Supplementary Material 5 [file 41598_2025_17679_MOESM5_ESM.xlsx]

## Sheet: instructions
	INSTRUCTIONS and TERMS OF USE
	1	This is a morphometric template for species of the Tardigrada Order Parachela.
	2	The template caluclates the pt ratio and other relative measures only if all measurements required to calculate a ratio are provided (otherwise the ratio cell remains empty, meaning lack of data). The only numbers you need to enter are absolute measurements in micrometres [μm] in the sheet "individuals". If a structure is not measurable leave the cell empty (enetring zeros will mean that the trai…
	3	The "individuals" sheet automatically calculates basic statistics (number of measurements, range, mean and SD). The table with these statistics is placed after the last (30th) specimen. The summary table can be then copied and pasted directly to MS Word.
	4	If measurements are done on the type series, please enter the holotype in the first column (this way holotype data are automatically copied to the summary table at end of the sheet). If measurements are not done on the type series, you may delete the last two columns in the summary table. You may change specimen/slide names as desired.
	5	If a trait listed is not present in the species you are measuring, remove the entire row (highlight the row, right mouse click, choose "delete").
	6	Data from the sheet "individuals" are automatically copied to the four remaining "stats" sheets. Data in those sheets are arranged for statistical analyses in the majority of statistical software.
	7	If you want to see the formulas behind this template, press Ctrl+` (usually just before "1" on the keyboard). To return to the value view, press Ctrl+` again.
	8	This template can be freely used but each published use must be credited as Morphometric data were handled using the Parachela ver. 1.8 template available from the Tardigrada Register, www.tardigrada.net/register (Michalczyk & Kaczmarek 2013). The reference is: Michalczyk, Ł. & Kaczmarek, Ł. (2013) The Tardigrada Register: a comprehensive online data repository for tardigrade taxonomy. Journal of…
	9	Copyright by Łukasz Michalczyk. Enquires and suggestions: LM@tardigrada.net

## Sheet: general info
	Species		Sinunguibius serventyi comb. nov.
	Population		Australia
	Type series		NO
	Author		Jędrzej Warguła, Wiktoria Dmuchowska, Daniel Stec, Łukasz Kaczmarek
	Date		20.07.2025

## Sheet: animals
SPECIMEN	1(WAM 86.34-9-53		2		3		4		5		6		7		8		9		10		11		12		13		14		15		16		17		18		19		20		21		22		23		24		25
CHARACTER	µm	pt	µm	pt	µm	pt	µm	pt	µm	pt	µm	pt	µm	pt	µm	pt	µm	pt	µm	pt	µm	pt	µm	pt	µm	pt	µm	pt	µm	pt	µm	pt	µm	pt	µm	pt	µm	pt	µm	pt	µm	pt	µm	pt	µm	pt	µm	pt	µm
Body length	276.88	919.867	306.77	885.339	247.92	795.38	283.02	776.035	292.9	857.185	353.62	954.955
Buccopharyngeal tube
Buccal tube length	30.1	–	34.65	–	31.17	–	36.47	–	34.17	–	37.03	–		–		–		–		–		–		–		–		–		–		–		–		–		–		–		–		–		–		–
Stylet support insertion point	22.52	74.8173	26.22	75.671			28.63	78.5029	26.68	78.0802	26.03	70.2944
Buccal tube external width	3.15	10.4651	3.31	9.55267	3.53	11.325	3.85	10.5566	3.85	11.2672
Buccal tube internal width	1.64	5.4485	1.99	5.74315	1.85	5.93519	2.23	6.11461	2.61	7.63828
Placoid lengths
Macroplacoid 1	3.03	10.0664	3.25	9.37951	1.95	6.25602	3.38	9.26789	2.88	8.42845	2.04	5.50905
Macroplacoid 2	3.09	10.2658	3.48	10.0433	2.98	9.56047	3.73	10.2276	2.98	8.7211	3	8.10154
Macroplacoid 3	3.59	11.9269	4.54	13.1025	3.5	11.2287	4.77	13.0792	3.97	11.6184	3.83	10.343
Macroplacoid row	11.08	36.8106	12.05	34.7763	9.2	29.5156	13.1	35.9199	11.01	32.2212	11.68	31.542
Eyes (0 = absent; 1 = present)	0		0		0		0		0
Cuticular pores (0/1)	0		0		0		0		0
Granulation on legs I (0/1)	0		0		0		0		0
Granulation on legs II (0/1)	0		0		0		0		0
Granulation on legs III (0/1)	0		0		0		0		0
Granulation on legs IV (0/1)	0		0		0		0		0
[truncated: 19 more columns]

## Sheet: eggs
CHARACTER	1	2	3	4	5	6	7	8	9	10	11	12	13	14	15	16	17	18	19	20	21	22	23	24	25	26	27	28	29	30		CHARACTER	N	RANGE			MEAN	SD
Egg bare diameter																																Egg bare diameter	0		?		?	?
Egg full diameter																																Egg full diameter	0		?		?	?
Process height																																Process height	0		?		?	?
																																Process base width	0		?		?	?
																																Process base/height ratio	0		?		?	?
Process base width																																Terminal disc width	0		?		?	?
																																Inter-process distance	0		?		?	?
																																Number of processes on the egg circumference	0		?		?	?
Process base/height ratio
Terminal disc width
Inter-process distance
Number of processes on the egg circumference

## Sheet: animals (µm)
Species	Population	Individual	Body length	Buccal tube length	Pharyngeal tube length	Buccopharyngeal tube length	Buccal/pharyngeal tube length ratio	Stylet support insertion point	Buccal tube external width	Buccal tube internal width	Ventral lamina length	Macroplacoid 1	Macroplacoid 2	Macroplacoid 3	Microplacoid	Septulum	Macroplacoid row	Placoid row	Claw I external base	Claw I external primary branch	Claw I external secondary branch	Claw I external base/primary branch	Claw I internal base	Claw I internal primary branch	Claw I internal secondary branch	Claw I internal base/primary branch	Claw II external base	Claw II external primary branch	Claw II external secondary branch	Claw II external base/primary branch	Claw II internal base	Claw II internal primary branch	Claw II internal secondary branch	Claw II internal base/primary branch	Claw III external base	Claw III external primary branch	Claw III external secondary branch	Claw III external base/primary branch	Claw III internal base	Claw III internal primary branch	Claw III internal secondary branch	Claw III internal base/primary branch	Claw IV anterior base	Claw IV anterior primary branch	Claw IV anterior secondary branch	Claw IV anterior base/primary branch	Claw IV posterior base	Claw IV posterior primary branch	Claw IV posterior secondary branch
Sinunguibius serventyi comb. nov.	Australia	1(WAM 86.34-9-53	276.88	30.1	#REF!	#REF!	#REF!	22.52	3.15	1.64	#REF!	3.03	3.09	3.59	#REF!	#REF!	11.08	#REF!	#REF!	#REF!	#REF!	#REF!	#REF!	#REF!	#REF!	#REF!	#REF!	#REF!	#REF!	#REF!	#REF!	#REF!	#REF!	#REF!	#REF!	#REF!	#REF!	#REF!	#REF!	#REF!	#REF!	#REF!	#REF!	#REF!	#REF!	#REF!	#REF!	#REF!	#REF!
Sinunguibius serventyi comb. nov.	Australia	2	306.77	34.65	#REF!	#REF!	#REF!	26.22	3.31	1.99	#REF!	3.25	3.48	4.54	#REF!	#REF!	12.05	#REF!	#REF!	#REF!	#REF!	#REF!	#REF!	#REF!	#REF!	#REF!	#REF!	#REF!	#REF!	#REF!	#REF!	#REF!	#REF!	#REF!	#REF!	#REF!	#REF!	#REF!	#REF!	#REF!	#REF!	#REF!	#REF!	#REF!	#REF!	#REF!	#REF!	#REF!	#REF!
Sinunguibius serventyi comb. nov.	Australia	3	247.92	31.17	#REF!	#REF!	#REF!		3.53	1.85	#REF!	1.95	2.98	3.5	#REF!	#REF!	9.2	#REF!	#REF!	#REF!	#REF!	#REF!	#REF!	#REF!	#REF!	#REF!	#REF!	#REF!	#REF!	#REF!	#REF!	#REF!	#REF!	#REF!	#REF!	#REF!	#REF!	#REF!	#REF!	#REF!	#REF!	#REF!	#REF!	#REF!	#REF!	#REF!	#REF!	#REF!	#REF!
Sinunguibius serventyi comb. nov.	Australia	4	283.02	36.47	#REF!	#REF!	#REF!	28.63	3.85	2.23	#REF!	3.38	3.73	4.77	#REF!	#REF!	13.1	#REF!	#REF!	#REF!	#REF!	#REF!	#REF!	#REF!	#REF!	#REF!	#REF!	#REF!	#REF!	#REF!	#REF!	#REF!	#REF!	#REF!	#REF!	#REF!	#REF!	#REF!	#REF!	#REF!	#REF!	#REF!	#REF!	#REF!	#REF!	#REF!	#REF!	#REF!	#REF!
Sinunguibius serventyi comb. nov.	Australia	5	292.9	34.17	#REF!	#REF!	#REF!	26.68	3.85	2.61	#REF!	2.88	2.98	3.97	#REF!	#REF!	11.01	#REF!	#REF!	#REF!	#REF!	#REF!	#REF!	#REF!	#REF!	#REF!	#REF!	#REF!	#REF!	#REF!	#REF!	#REF!	#REF!	#REF!	#REF!	#REF!	#REF!	#REF!	#REF!	#REF!	#REF!	#REF!	#REF!	#REF!	#REF!	#REF!	#REF!	#REF!	#REF!
Sinunguibius serventyi comb. nov.	Australia	6	353.62	37.03	#REF!	#REF!	#REF!	26.03			#REF!	2.04	3	3.83	#REF!	#REF!	11.68	#REF!	#REF!	#REF!	#REF!	#REF!	#REF!	#REF!	#REF!	#REF!	#REF!	#REF!	#REF!	#REF!	#REF!	#REF!	#REF!	#REF!	#REF!	#REF!	#REF!	#REF!	#REF!	#REF!	#REF!	#REF!	#REF!	#REF!	#REF!	#REF!	#REF!	#REF!	#REF!
Sinunguibius serventyi comb. nov.	Australia	7			#REF!	#REF!	#REF!				#REF!				#REF!	#REF!		#REF!	#REF!	#REF!	#REF!	#REF!	#REF!	#REF!	#REF!	#REF!	#REF!	#REF!	#REF!	#REF!	#REF!	#REF!	#REF!	#REF!	#REF!	#REF!	#REF!	#REF!	#REF!	#REF!	#REF!	#REF!	#REF!	#REF!	#REF!	#REF!	#REF!	#REF!	#REF!
Sinunguibius serventyi comb. nov.	Australia	8			#REF!	#REF!	#REF!				#REF!				#REF!	#REF!		#REF!	#REF!	#REF!	#REF!	#REF!	#REF!	#REF!	#REF!	#REF!	#REF!	#REF!	#REF!	#REF!	#REF!	#REF!	#REF!	#REF!	#REF!	#REF!	#REF!	#REF!	#REF!	#REF!	#REF!	#REF!	#REF!	#REF!	#REF!	#REF!	#REF!	#REF!	#REF!
Sinunguibius serventyi comb. nov.	Australia	9			#REF!	#REF!	#REF!				#REF!				#REF!	#REF!		#REF!	#REF!	#REF!	#REF!	#REF!	#REF!	#REF!	#REF!	#REF!	#REF!	#REF!	#REF!	#REF!	#REF!	#REF!	#REF!	#REF!	#REF!	#REF!	#REF!	#REF!	#REF!	#REF!	#REF!	#REF!	#REF!	#REF!	#REF!	#REF!	#REF!	#REF!	#REF!
Sinunguibius serventyi comb. nov.	Australia	10			#REF!	#REF!	#REF!				#REF!				#REF!	#REF!		#REF!	#REF!	#REF!	#REF!	#REF!	#REF!	#REF!	#REF!	#REF!	#REF!	#REF!	#REF!	#REF!	#REF!	#REF!	#REF!	#REF!	#REF!	#REF!	#REF!	#REF!	#REF!	#REF!	#REF!	#REF!	#REF!	#REF!	#REF!	#REF!	#REF!	#REF!	#REF!
Sinunguibius serventyi comb. nov.	Australia	11			#REF!	#REF!	#REF!				#REF!				#REF!	#REF!		#REF!	#REF!	#REF!	#REF!	#REF!	#REF!	#REF!	#REF!	#REF!	#REF!	#REF!	#REF!	#REF!	#REF!	#REF!	#REF!	#REF!	#REF!	#REF!	#REF!	#REF!	#REF!	#REF!	#REF!	#REF!	#REF!	#REF!	#REF!	#REF!	#REF!	#REF!	#REF!
Sinunguibius serventyi comb. nov.	Australia	12			#REF!	#REF!	#REF!				#REF!				#REF!	#REF!		#REF!	#REF!	#REF!	#REF!	#REF!	#REF!	#REF!	#REF!	#REF!	#REF!	#REF!	#REF!	#REF!	#REF!	#REF!	#REF!	#REF!	#REF!	#REF!	#REF!	#REF!	#REF!	#REF!	#REF!	#REF!	#REF!	#REF!	#REF!	#REF!	#REF!	#REF!	#REF!
Sinunguibius serventyi comb. nov.	Australia	13			#REF!	#REF!	#REF!				#REF!				#REF!	#REF!		#REF!	#REF!	#REF!	#REF!	#REF!	#REF!	#REF!	#REF!	#REF!	#REF!	#REF!	#REF!	#REF!	#REF!	#REF!	#REF!	#REF!	#REF!	#REF!	#REF!	#REF!	#REF!	#REF!	#REF!	#REF!	#REF!	#REF!	#REF!	#REF!	#REF!	#REF!	#REF!
Sinunguibius serventyi comb. nov.	Australia	14			#REF!	#REF!	#REF!				#REF!				#REF!	#REF!		#REF!	#REF!	#REF!	#REF!	#REF!	#REF!	#REF!	#REF!	#REF!	#REF!	#REF!	#REF!	#REF!	#REF!	#REF!	#REF!	#REF!	#REF!	#REF!	#REF!	#REF!	#REF!	#REF!	#REF!	#REF!	#REF!	#REF!	#REF!	#REF!	#REF!	#REF!	#REF!
Sinunguibius serventyi comb. nov.	Australia	15			#REF!	#REF!	#REF!				#REF!				#REF!	#REF!		#REF!	#REF!	#REF!	#REF!	#REF!	#REF!	#REF!	#REF!	#REF!	#REF!	#REF!	#REF!	#REF!	#REF!	#REF!	#REF!	#REF!	#REF!	#REF!	#REF!	#REF!	#REF!	#REF!	#REF!	#REF!	#REF!	#REF!	#REF!	#REF!	#REF!	#REF!	#REF!
Sinunguibius serventyi comb. nov.	Australia	16			#REF!	#REF!	#REF!				#REF!				#REF!	#REF!		#REF!	#REF!	#REF!	#REF!	#REF!	#REF!	#REF!	#REF!	#REF!	#REF!	#REF!	#REF!	#REF!	#REF!	#REF!	#REF!	#REF!	#REF!	#REF!	#REF!	#REF!	#REF!	#REF!	#REF!	#REF!	#REF!	#REF!	#REF!	#REF!	#REF!	#REF!	#REF!
Sinunguibius serventyi comb. nov.	Australia	17			#REF!	#REF!	#REF!				#REF!				#REF!	#REF!		#REF!	#REF!	#REF!	#REF!	#REF!	#REF!	#REF!	#REF!	#REF!	#REF!	#REF!	#REF!	#REF!	#REF!	#REF!	#REF!	#REF!	#REF!	#REF!	#REF!	#REF!	#REF!	#REF!	#REF!	#REF!	#REF!	#REF!	#REF!	#REF!	#REF!	#REF!	#REF!
Sinunguibius serventyi comb. nov.	Australia	18			#REF!	#REF!	#REF!				#REF!				#REF!	#REF!		#REF!	#REF!	#REF!	#REF!	#REF!	#REF!	#REF!	#REF!	#REF!	#REF!	#REF!	#REF!	#REF!	#REF!	#REF!	#REF!	#REF!	#REF!	#REF!	#REF!	#REF!	#REF!	#REF!	#REF!	#REF!	#REF!	#REF!	#REF!	#REF!	#REF!	#REF!	#REF!
Sinunguibius serventyi comb. nov.	Australia	19			#REF!	#REF!	#REF!				#REF!				#REF!	#REF!		#REF!	#REF!	#REF!	#REF!	#REF!	#REF!	#REF!	#REF!	#REF!	#REF!	#REF!	#REF!	#REF!	#REF!	#REF!	#REF!	#REF!	#REF!	#REF!	#REF!	#REF!	#REF!	#REF!	#REF!	#REF!	#REF!	#REF!	#REF!	#REF!	#REF!	#REF!	#REF!
Sinunguibius serventyi comb. nov.	Australia	20			#REF!	#REF!	#REF!				#REF!				#REF!	#REF!		#REF!	#REF!	#REF!	#REF!	#REF!	#REF!	#REF!	#REF!	#REF!	#REF!	#REF!	#REF!	#REF!	#REF!	#REF!	#REF!	#REF!	#REF!	#REF!	#REF!	#REF!	#REF!	#REF!	#REF!	#REF!	#REF!	#REF!	#REF!	#REF!	#REF!	#REF!	#REF!
Sinunguibius serventyi comb. nov.	Australia	21			#REF!	#REF!	#REF!				#REF!				#REF!	#REF!		#REF!	#REF!	#REF!	#REF!	#REF!	#REF!	#REF!	#REF!	#REF!	#REF!	#REF!	#REF!	#REF!	#REF!	#REF!	#REF!	#REF!	#REF!	#REF!	#REF!	#REF!	#REF!	#REF!	#REF!	#REF!	#REF!	#REF!	#REF!	#REF!	#REF!	#REF!	#REF!
Sinunguibius serventyi comb. nov.	Australia	22			#REF!	#REF!	#REF!				#REF!				#REF!	#REF!		#REF!	#REF!	#REF!	#REF!	#REF!	#REF!	#REF!	#REF!	#REF!	#REF!	#REF!	#REF!	#REF!	#REF!	#REF!	#REF!	#REF!	#REF!	#REF!	#REF!	#REF!	#REF!	#REF!	#REF!	#REF!	#REF!	#REF!	#REF!	#REF!	#REF!	#REF!	#REF!
Sinunguibius serventyi comb. nov.	Australia	23			#REF!	#REF!	#REF!				#REF!				#REF!	#REF!		#REF!	#REF!	#REF!	#REF!	#REF!	#REF!	#REF!	#REF!	#REF!	#REF!	#REF!	#REF!	#REF!	#REF!	#REF!	#REF!	#REF!	#REF!	#REF!	#REF!	#REF!	#REF!	#REF!	#REF!	#REF!	#REF!	#REF!	#REF!	#REF!	#REF!	#REF!	#REF!
Sinunguibius serventyi comb. nov.	Australia	24			#REF!	#REF!	#REF!				#REF!				#REF!	#REF!		#REF!	#REF!	#REF!	#REF!	#REF!	#REF!	#REF!	#REF!	#REF!	#REF!	#REF!	#REF!	#REF!	#REF!	#REF!	#REF!	#REF!	#REF!	#REF!	#REF!	#REF!	#REF!	#REF!	#REF!	#REF!	#REF!	#REF!	#REF!	#REF!	#REF!	#REF!	#REF!
Sinunguibius serventyi comb. nov.	Australia	25			#REF!	#REF!	#REF!				#REF!				#REF!	#REF!		#REF!	#REF!	#REF!	#REF!	#REF!	#REF!	#REF!	#REF!	#REF!	#REF!	#REF!	#REF!	#REF!	#REF!	#REF!	#REF!	#REF!	#REF!	#REF!	#REF!	#REF!	#REF!	#REF!	#REF!	#REF!	#REF!	#REF!	#REF!	#REF!	#REF!	#REF!	#REF!
Sinunguibius serventyi comb. nov.	Australia	26			#REF!	#REF!	#REF!				#REF!				#REF!	#REF!		#REF!	#REF!	#REF!	#REF!	#REF!	#REF!	#REF!	#REF!	#REF!	#REF!	#REF!	#REF!	#REF!	#REF!	#REF!	#REF!	#REF!	#REF!	#REF!	#REF!	#REF!	#REF!	#REF!	#REF!	#REF!	#REF!	#REF!	#REF!	#REF!	#REF!	#REF!	#REF!
Sinunguibius serventyi comb. nov.	Australia	27			#REF!	#REF!	#REF!				#REF!				#REF!	#REF!		#REF!	#REF!	#REF!	#REF!	#REF!	#REF!	#REF!	#REF!	#REF!	#REF!	#REF!	#REF!	#REF!	#REF!	#REF!	#REF!	#REF!	#REF!	#REF!	#REF!	#REF!	#REF!	#REF!	#REF!	#REF!	#REF!	#REF!	#REF!	#REF!	#REF!	#REF!	#REF!
Sinunguibius serventyi comb. nov.	Australia	28			#REF!	#REF!	#REF!				#REF!				#REF!	#REF!		#REF!	#REF!	#REF!	#REF!	#REF!	#REF!	#REF!	#REF!	#REF!	#REF!	#REF!	#REF!	#REF!	#REF!	#REF!	#REF!	#REF!	#REF!	#REF!	#REF!	#REF!	#REF!	#REF!	#REF!	#REF!	#REF!	#REF!	#REF!	#REF!	#REF!	#REF!	#REF!
Sinunguibius serventyi comb. nov.	Australia	29			#REF!	#REF!	#REF!				#REF!				#REF!	#REF!		#REF!	#REF!	#REF!	#REF!	#REF!	#REF!	#REF!	#REF!	#REF!	#REF!	#REF!	#REF!	#REF!	#REF!	#REF!	#REF!	#REF!	#REF!	#REF!	#REF!	#REF!	#REF!	#REF!	#REF!	#REF!	#REF!	#REF!	#REF!	#REF!	#REF!	#REF!	#REF!
Sinunguibius serventyi comb. nov.	Australia	30			#REF!	#REF!	#REF!				#REF!				#REF!	#REF!		#REF!	#REF!	#REF!	#REF!	#REF!	#REF!	#REF!	#REF!	#REF!	#REF!	#REF!	#REF!	#REF!	#REF!	#REF!	#REF!	#REF!	#REF!	#REF!	#REF!	#REF!	#REF!	#REF!	#REF!	#REF!	#REF!	#REF!	#REF!	#REF!	#REF!	#REF!	#REF!
[truncated: 1 more columns]

## Sheet: animals (pt)
Species	Population	Individual	Body length	Pharyngeal tube length	Buccopharyngeal tube length	Stylet support insertion point	Buccal tube external width	Buccal tube internal width	Ventral lamina length	Macroplacoid 1	Macroplacoid 2	Macroplacoid 3	Microplacoid	Septulum	Macroplacoid row	Placoid row	Claw I external base	Claw I external primary branch	Claw I external secondary branch	Claw I internal base	Claw I internal primary branch	Claw I internal secondary branch	Claw II external base	Claw II external primary branch	Claw II external secondary branch	Claw II internal base	Claw II internal primary branch	Claw II internal secondary branch	Claw III external base	Claw III external primary branch	Claw III external secondary branch	Claw III internal base	Claw III internal primary branch	Claw III internal secondary branch	Claw IV anterior base	Claw IV anterior primary branch	Claw IV anterior secondary branch	Claw IV posterior base	Claw IV posterior primary branch	Claw IV posterior secondary branch
Sinunguibius serventyi comb. nov.	Australia	1(WAM 86.34-9-53	919.867	#REF!	#REF!	74.8173	10.4651	5.4485	#REF!	10.0664	10.2658	11.9269	#REF!	#REF!	36.8106	#REF!	#REF!	#REF!	#REF!	#REF!	#REF!	#REF!	#REF!	#REF!	#REF!	#REF!	#REF!	#REF!	#REF!	#REF!	#REF!	#REF!	#REF!	#REF!	#REF!	#REF!	#REF!	#REF!	#REF!	#REF!
Sinunguibius serventyi comb. nov.	Australia	2	885.339	#REF!	#REF!	75.671	9.55267	5.74315	#REF!	9.37951	10.0433	13.1025	#REF!	#REF!	34.7763	#REF!	#REF!	#REF!	#REF!	#REF!	#REF!	#REF!	#REF!	#REF!	#REF!	#REF!	#REF!	#REF!	#REF!	#REF!	#REF!	#REF!	#REF!	#REF!	#REF!	#REF!	#REF!	#REF!	#REF!	#REF!
Sinunguibius serventyi comb. nov.	Australia	3	795.38	#REF!	#REF!		11.325	5.93519	#REF!	6.25602	9.56047	11.2287	#REF!	#REF!	29.5156	#REF!	#REF!	#REF!	#REF!	#REF!	#REF!	#REF!	#REF!	#REF!	#REF!	#REF!	#REF!	#REF!	#REF!	#REF!	#REF!	#REF!	#REF!	#REF!	#REF!	#REF!	#REF!	#REF!	#REF!	#REF!
Sinunguibius serventyi comb. nov.	Australia	4	776.035	#REF!	#REF!	78.5029	10.5566	6.11461	#REF!	9.26789	10.2276	13.0792	#REF!	#REF!	35.9199	#REF!	#REF!	#REF!	#REF!	#REF!	#REF!	#REF!	#REF!	#REF!	#REF!	#REF!	#REF!	#REF!	#REF!	#REF!	#REF!	#REF!	#REF!	#REF!	#REF!	#REF!	#REF!	#REF!	#REF!	#REF!
Sinunguibius serventyi comb. nov.	Australia	5	857.185	#REF!	#REF!	78.0802	11.2672	7.63828	#REF!	8.42845	8.7211	11.6184	#REF!	#REF!	32.2212	#REF!	#REF!	#REF!	#REF!	#REF!	#REF!	#REF!	#REF!	#REF!	#REF!	#REF!	#REF!	#REF!	#REF!	#REF!	#REF!	#REF!	#REF!	#REF!	#REF!	#REF!	#REF!	#REF!	#REF!	#REF!
Sinunguibius serventyi comb. nov.	Australia	6	954.955	#REF!	#REF!	70.2944			#REF!	5.50905	8.10154	10.343	#REF!	#REF!	31.542	#REF!	#REF!	#REF!	#REF!	#REF!	#REF!	#REF!	#REF!	#REF!	#REF!	#REF!	#REF!	#REF!	#REF!	#REF!	#REF!	#REF!	#REF!	#REF!	#REF!	#REF!	#REF!	#REF!	#REF!	#REF!
Sinunguibius serventyi comb. nov.	Australia	7		#REF!	#REF!				#REF!				#REF!	#REF!		#REF!	#REF!	#REF!	#REF!	#REF!	#REF!	#REF!	#REF!	#REF!	#REF!	#REF!	#REF!	#REF!	#REF!	#REF!	#REF!	#REF!	#REF!	#REF!	#REF!	#REF!	#REF!	#REF!	#REF!	#REF!
Sinunguibius serventyi comb. nov.	Australia	8		#REF!	#REF!				#REF!				#REF!	#REF!		#REF!	#REF!	#REF!	#REF!	#REF!	#REF!	#REF!	#REF!	#REF!	#REF!	#REF!	#REF!	#REF!	#REF!	#REF!	#REF!	#REF!	#REF!	#REF!	#REF!	#REF!	#REF!	#REF!	#REF!	#REF!
Sinunguibius serventyi comb. nov.	Australia	9		#REF!	#REF!				#REF!				#REF!	#REF!		#REF!	#REF!	#REF!	#REF!	#REF!	#REF!	#REF!	#REF!	#REF!	#REF!	#REF!	#REF!	#REF!	#REF!	#REF!	#REF!	#REF!	#REF!	#REF!	#REF!	#REF!	#REF!	#REF!	#REF!	#REF!
Sinunguibius serventyi comb. nov.	Australia	10		#REF!	#REF!				#REF!				#REF!	#REF!		#REF!	#REF!	#REF!	#REF!	#REF!	#REF!	#REF!	#REF!	#REF!	#REF!	#REF!	#REF!	#REF!	#REF!	#REF!	#REF!	#REF!	#REF!	#REF!	#REF!	#REF!	#REF!	#REF!	#REF!	#REF!
Sinunguibius serventyi comb. nov.	Australia	11		#REF!	#REF!				#REF!				#REF!	#REF!		#REF!	#REF!	#REF!	#REF!	#REF!	#REF!	#REF!	#REF!	#REF!	#REF!	#REF!	#REF!	#REF!	#REF!	#REF!	#REF!	#REF!	#REF!	#REF!	#REF!	#REF!	#REF!	#REF!	#REF!	#REF!
Sinunguibius serventyi comb. nov.	Australia	12		#REF!	#REF!				#REF!				#REF!	#REF!		#REF!	#REF!	#REF!	#REF!	#REF!	#REF!	#REF!	#REF!	#REF!	#REF!	#REF!	#REF!	#REF!	#REF!	#REF!	#REF!	#REF!	#REF!	#REF!	#REF!	#REF!	#REF!	#REF!	#REF!	#REF!
Sinunguibius serventyi comb. nov.	Australia	13		#REF!	#REF!				#REF!				#REF!	#REF!		#REF!	#REF!	#REF!	#REF!	#REF!	#REF!	#REF!	#REF!	#REF!	#REF!	#REF!	#REF!	#REF!	#REF!	#REF!	#REF!	#REF!	#REF!	#REF!	#REF!	#REF!	#REF!	#REF!	#REF!	#REF!
Sinunguibius serventyi comb. nov.	Australia	14		#REF!	#REF!				#REF!				#REF!	#REF!		#REF!	#REF!	#REF!	#REF!	#REF!	#REF!	#REF!	#REF!	#REF!	#REF!	#REF!	#REF!	#REF!	#REF!	#REF!	#REF!	#REF!	#REF!	#REF!	#REF!	#REF!	#REF!	#REF!	#REF!	#REF!
Sinunguibius serventyi comb. nov.	Australia	15		#REF!	#REF!				#REF!				#REF!	#REF!		#REF!	#REF!	#REF!	#REF!	#REF!	#REF!	#REF!	#REF!	#REF!	#REF!	#REF!	#REF!	#REF!	#REF!	#REF!	#REF!	#REF!	#REF!	#REF!	#REF!	#REF!	#REF!	#REF!	#REF!	#REF!
Sinunguibius serventyi comb. nov.	Australia	16		#REF!	#REF!				#REF!				#REF!	#REF!		#REF!	#REF!	#REF!	#REF!	#REF!	#REF!	#REF!	#REF!	#REF!	#REF!	#REF!	#REF!	#REF!	#REF!	#REF!	#REF!	#REF!	#REF!	#REF!	#REF!	#REF!	#REF!	#REF!	#REF!	#REF!
Sinunguibius serventyi comb. nov.	Australia	17		#REF!	#REF!				#REF!				#REF!	#REF!		#REF!	#REF!	#REF!	#REF!	#REF!	#REF!	#REF!	#REF!	#REF!	#REF!	#REF!	#REF!	#REF!	#REF!	#REF!	#REF!	#REF!	#REF!	#REF!	#REF!	#REF!	#REF!	#REF!	#REF!	#REF!
Sinunguibius serventyi comb. nov.	Australia	18		#REF!	#REF!				#REF!				#REF!	#REF!		#REF!	#REF!	#REF!	#REF!	#REF!	#REF!	#REF!	#REF!	#REF!	#REF!	#REF!	#REF!	#REF!	#REF!	#REF!	#REF!	#REF!	#REF!	#REF!	#REF!	#REF!	#REF!	#REF!	#REF!	#REF!
Sinunguibius serventyi comb. nov.	Australia	19		#REF!	#REF!				#REF!				#REF!	#REF!		#REF!	#REF!	#REF!	#REF!	#REF!	#REF!	#REF!	#REF!	#REF!	#REF!	#REF!	#REF!	#REF!	#REF!	#REF!	#REF!	#REF!	#REF!	#REF!	#REF!	#REF!	#REF!	#REF!	#REF!	#REF!
Sinunguibius serventyi comb. nov.	Australia	20		#REF!	#REF!				#REF!				#REF!	#REF!		#REF!	#REF!	#REF!	#REF!	#REF!	#REF!	#REF!	#REF!	#REF!	#REF!	#REF!	#REF!	#REF!	#REF!	#REF!	#REF!	#REF!	#REF!	#REF!	#REF!	#REF!	#REF!	#REF!	#REF!	#REF!
Sinunguibius serventyi comb. nov.	Australia	21		#REF!	#REF!				#REF!				#REF!	#REF!		#REF!	#REF!	#REF!	#REF!	#REF!	#REF!	#REF!	#REF!	#REF!	#REF!	#REF!	#REF!	#REF!	#REF!	#REF!	#REF!	#REF!	#REF!	#REF!	#REF!	#REF!	#REF!	#REF!	#REF!	#REF!
Sinunguibius serventyi comb. nov.	Australia	22		#REF!	#REF!				#REF!				#REF!	#REF!		#REF!	#REF!	#REF!	#REF!	#REF!	#REF!	#REF!	#REF!	#REF!	#REF!	#REF!	#REF!	#REF!	#REF!	#REF!	#REF!	#REF!	#REF!	#REF!	#REF!	#REF!	#REF!	#REF!	#REF!	#REF!
Sinunguibius serventyi comb. nov.	Australia	23		#REF!	#REF!				#REF!				#REF!	#REF!		#REF!	#REF!	#REF!	#REF!	#REF!	#REF!	#REF!	#REF!	#REF!	#REF!	#REF!	#REF!	#REF!	#REF!	#REF!	#REF!	#REF!	#REF!	#REF!	#REF!	#REF!	#REF!	#REF!	#REF!	#REF!
Sinunguibius serventyi comb. nov.	Australia	24		#REF!	#REF!				#REF!				#REF!	#REF!		#REF!	#REF!	#REF!	#REF!	#REF!	#REF!	#REF!	#REF!	#REF!	#REF!	#REF!	#REF!	#REF!	#REF!	#REF!	#REF!	#REF!	#REF!	#REF!	#REF!	#REF!	#REF!	#REF!	#REF!	#REF!
Sinunguibius serventyi comb. nov.	Australia	25		#REF!	#REF!				#REF!				#REF!	#REF!		#REF!	#REF!	#REF!	#REF!	#REF!	#REF!	#REF!	#REF!	#REF!	#REF!	#REF!	#REF!	#REF!	#REF!	#REF!	#REF!	#REF!	#REF!	#REF!	#REF!	#REF!	#REF!	#REF!	#REF!	#REF!
Sinunguibius serventyi comb. nov.	Australia	26		#REF!	#REF!				#REF!				#REF!	#REF!		#REF!	#REF!	#REF!	#REF!	#REF!	#REF!	#REF!	#REF!	#REF!	#REF!	#REF!	#REF!	#REF!	#REF!	#REF!	#REF!	#REF!	#REF!	#REF!	#REF!	#REF!	#REF!	#REF!	#REF!	#REF!
Sinunguibius serventyi comb. nov.	Australia	27		#REF!	#REF!				#REF!				#REF!	#REF!		#REF!	#REF!	#REF!	#REF!	#REF!	#REF!	#REF!	#REF!	#REF!	#REF!	#REF!	#REF!	#REF!	#REF!	#REF!	#REF!	#REF!	#REF!	#REF!	#REF!	#REF!	#REF!	#REF!	#REF!	#REF!
Sinunguibius serventyi comb. nov.	Australia	28		#REF!	#REF!				#REF!				#REF!	#REF!		#REF!	#REF!	#REF!	#REF!	#REF!	#REF!	#REF!	#REF!	#REF!	#REF!	#REF!	#REF!	#REF!	#REF!	#REF!	#REF!	#REF!	#REF!	#REF!	#REF!	#REF!	#REF!	#REF!	#REF!	#REF!
Sinunguibius serventyi comb. nov.	Australia	29		#REF!	#REF!				#REF!				#REF!	#REF!		#REF!	#REF!	#REF!	#REF!	#REF!	#REF!	#REF!	#REF!	#REF!	#REF!	#REF!	#REF!	#REF!	#REF!	#REF!	#REF!	#REF!	#REF!	#REF!	#REF!	#REF!	#REF!	#REF!	#REF!	#REF!
Sinunguibius serventyi comb. nov.	Australia	30		#REF!	#REF!				#REF!				#REF!	#REF!		#REF!	#REF!	#REF!	#REF!	#REF!	#REF!	#REF!	#REF!	#REF!	#REF!	#REF!	#REF!	#REF!	#REF!	#REF!	#REF!	#REF!	#REF!	#REF!	#REF!	#REF!	#REF!	#REF!	#REF!	#REF!

## Sheet: eggs (µm)
Species	Population	egg	Egg bare diameter	Egg full diameter	Process height	Process base width	Process base/height ratio	Terminal disc width	Inter-process distance	Number of processes on the egg circumference
Sinunguibius serventyi comb. nov.	Australia	1
Sinunguibius serventyi comb. nov.	Australia	2
Sinunguibius serventyi comb. nov.	Australia	3
Sinunguibius serventyi comb. nov.	Australia	4
Sinunguibius serventyi comb. nov.	Australia	5
Sinunguibius serventyi comb. nov.	Australia	6
Sinunguibius serventyi comb. nov.	Australia	7
Sinunguibius serventyi comb. nov.	Australia	8
Sinunguibius serventyi comb. nov.	Australia	9
Sinunguibius serventyi comb. nov.	Australia	10
Sinunguibius serventyi comb. nov.	Australia	11
Sinunguibius serventyi comb. nov.	Australia	12
Sinunguibius serventyi comb. nov.	Australia	13
Sinunguibius serventyi comb. nov.	Australia	14
Sinunguibius serventyi comb. nov.	Australia	15
Sinunguibius serventyi comb. nov.	Australia	16
Sinunguibius serventyi comb. nov.	Australia	17
Sinunguibius serventyi comb. nov.	Australia	18
Sinunguibius serventyi comb. nov.	Australia	19
Sinunguibius serventyi comb. nov.	Australia	20
Sinunguibius serventyi comb. nov.	Australia	21
Sinunguibius serventyi comb. nov.	Australia	22
Sinunguibius serventyi comb. nov.	Australia	23
Sinunguibius serventyi comb. nov.	Australia	24
Sinunguibius serventyi comb. nov.	Australia	25
Sinunguibius serventyi comb. nov.	Australia	26
Sinunguibius serventyi comb. nov.	Australia	27
Sinunguibius serventyi comb. nov.	Australia	28
Sinunguibius serventyi comb. nov.	Australia	29
Sinunguibius serventyi comb. nov.	Australia	30
